# Supplementary material for: Brain Permeable SGK1 Inhibitors: A Promising Therapeutic Strategy for Neurodegenerative Diseases
Source: J Med Chem. 2026 Mar 16;69(6):6790–815. doi: 10.1021/acs.jmedchem.5c03050 (PMC13036784; doi:10.1021/acs.jmedchem.5c03050)
Supplement: Supplementary file 2 [file jm5c03050_si_002.csv]

Compound	SMILES	% inh @ 10 µM SGK1	SGK1 IC50 (µM)	GSK3? IC50 (µM)	Pe (10-6 cm·s-1)	AP-BL Papp (10-6 cm·sec-1)	BL-AP Papp (10-6 cm·sec-1)
H3	c1ccccc1-c(c[nH]c2)c2C(=O)Nc(c3)ccc(c34)[nH]nc4	100	0.63 ± 0.01	-	-	-	-
4	c1ccccc1-c(c[nH]c2)c2C(=O)Nc(c3)ccc(c34)[nH]cc4	13.7	-	-	-	-	-
5	n1c[nH]c(c12)ccc(c2)NC(=O)c3c(c[nH]c3)-c4ccccc4	11.7	-	-	-	-	-
6	c1ccccc1-c(c[nH]c2)c2C(=O)Oc(c3)ccc(c34)[nH]nc4	68.4	5.25 ± 0.25	-	-	-	-
11	c1n[nH]c(c12)ccc(c2)NC(=O)c3c(c[nH]c3)-c4cccc(c45)cccc5	77.9	2.21 ± 0.18	-	-	-	-
12	c1ccc(Cl)cc1-c(c[nH]c2)c2C(=O)Nc(c3)ccc(c34)[nH]nc4	100	0.42 ± 0.01	-	9.1 ± 0.4	-	-
13	c1n[nH]c(c12)ccc(c2)NC(=O)c3c(c[nH]c3)-c4ccc(cc4)-c5ccccc5	29.2	-	-	-	-	-
53	c1cc(F)ccc1-c(c[nH]c2)c2C(=O)Nc(c3)ccc(c34)[nH]nc4	96.1	0.33 ± 0.07	5.17 ± 0.70	2.4 ± 0.3	-	-
54	c1cccc(Cl)c1-c(c[nH]c2)c2C(=O)Nc(c3)ccc(c34)[nH]nc4	89.6	0.89 ± 0.13	-	2.5 ± 0.3	-	-
55	c1cc(Cl)ccc1-c(c[nH]c2)c2C(=O)Nc(c3)ccc(c34)[nH]nc4	90.2	0.11 ± 0.02	3.39 ± 0.23	5.1 ± 0.1	8.7	25.22
56	c1cccc(Br)c1-c(c[nH]c2)c2C(=O)Nc(c3)ccc(c34)[nH]nc4	93.1	0.45 ± 0.11	-	10.9 ± 0.2	-	-
57	c1ccc(Br)cc1-c(c[nH]c2)c2C(=O)Nc(c3)ccc(c34)[nH]nc4	100	0.62 ± 0.04	-	7.3 ± 0.1	-	-
58	c1cc(Br)ccc1-c(c[nH]c2)c2C(=O)Nc(c3)ccc(c34)[nH]nc4	100	0.57 ± 0.12	-	6.3 ± 0.1	-	-
59	Cc1ccc(cc1)-c(c[nH]c2)c2C(=O)Nc(c3)ccc(c34)[nH]nc4	74.9	1.39 ± 0.34	-	3.6 ± 0.5	-	-
60	c1n[nH]c(c12)ccc(c2)NC(=O)c3c(c[nH]c3)-c(cc4)ccc4C(C)C	72.7	2.99 ± 0.01	-	7.6 ± 1.0	-	-
61	CC(C)(C)c1ccc(cc1)-c(c[nH]c2)c2C(=O)Nc(c3)ccc(c34)[nH]nc4	41.6	6.68 ± 1.30	-	-	-	-
62	Cc(c1)ccc(c1C)-c(c[nH]c2)c2C(=O)Nc(c3)ccc(c34)[nH]nc4	89	1.22 ± 0.45	-	4.2 ± 0.2	-	-
63	c1cc([N+]([O-])=O)ccc1-c(c[nH]c2)c2C(=O)Nc(c3)ccc(c34)[nH]nc4	100	0.22 ± 0.02	-	2.4 ± 0.2	-	-
64	c1ncccc1-c(c[nH]c2)c2C(=O)Nc(c3)ccc(c34)[nH]nc4	92.4	0.85 ± 0.05	-	0.1 ± 0.1	-	-
65	c1cnccc1-c(c[nH]c2)c2C(=O)Nc(c3)ccc(c34)[nH]nc4	77	5.87 ± 0.26	-	-	-	-
66	c1cc(Cl)ccc1-c(c[nH]c2)c2C(=O)Nc(c3)c(C)cc(c34)[nH]nc4	48.9	8.98 ± 1.59	-	-	-	-
67	c1cc(Cl)ccc1-c(c[nH]c2)c2C(=O)Nc(c3)c(Cl)cc(c34)[nH]nc4	53.2	8.23 ± 0.42	-	-	-	-
68	c1cc(Cl)ccc1-c(c[nH]c2)c2C(=O)Nc(c3Cl)ccc(c34)[nH]nc4	68.3	1.67 ± 0.14	-	7.8 ± 0.3	-	-
69	c1cc(Cl)ccc1-c(c[nH]c2)c2C(=O)Nc(c3C)ccc(c34)[nH]nc4	100	1.30 ± 0.20	-	3.0 ± 0.6	-	-
70	c1cc(Cl)ccc1-c(c[nH]c2)c2C(=O)Nc(c3)c(O)cc(c34)[nH]nc4	87.8	2.59 ± 0.01	-	1.0 ± 0.3	-	-
76	c1n[nH]c(c12)ccc(c2)NC(=O)c3c(c[nH]c3)-c4ccc(cc4)OC	90	1.55 ± 0.09	-	4.3 ± 0.2	-	-
77	c1n[nH]c(c12)ccc(c2)NC(=O)c3c(c[nH]c3)-c4ccc(cc4)N(C)C	57.6	8.79 ± 0.85	-	-	-	-
78	c1n[nH]c(c12)ccc(c2)NC(=O)c3c(c[nH]c3)-c4ccc(cc4)N5CCOCC5	44.1	-	-	6.1 ± 0.1	-	-
79	c1n[nH]c(c12)ccc(c2)NC(=O)c3c(c[nH]c3)-c4ccnc(c45)cccc5	76.2	1.73 ± 0.85	-	0.3 ± 0.1	-	-
80	c1n[nH]c(c12)ccc(c2)NC(=O)c3c(c[nH]c3)-c(c4)cnc(c45)cccc5	82.7	1.77 ± 0.09	-	1.1 ± 0.3	-	-
83	c1cc(Cl)ccc1-c(cn(C)c2)c2C(=O)Nc(c3)ccc(c34)[nH]nc4	76.6	2.85 ± 0.37	-	4.9 ± 0.6	20.13	23.98
85	c1n[nH]c(c12)ccc(c2)NC(=O)c3c(-c4ccc(Cl)cc4)cn(c3)CCCN(C)C	80.1	2.10 ± 0.67	-	4.5 ± 0.1	-	-
91	c1ccccc1-c(c[nH]n2)c2C(=O)Nc(c3)ccc(c34)[nH]nc4	87.7	0.40 ± 0.02	0.04 ± 0.01	2.6 ± 0.2	-	-
92	c1cc(F)ccc1-c(c[nH]n2)c2C(=O)Nc(c3)ccc(c34)[nH]nc4	82.3	0.35 ± 0.04	0.03 ± 0.01	4.8 ± 0.8	-	-
93	Cc1ccc(cc1)-c(c[nH]n2)c2C(=O)Nc(c3)ccc(c34)[nH]nc4	71.8	3.85 ± 0.12	-	-	-	-
94	c1n[nH]c(c12)ccc(c2)NC(=O)c3c(c[nH]n3)-c4ccc(cc4)OC	52.6	6.64 ± 0.07	-	-	-	-
95	o1cccc1-c(c[nH]n2)c2C(=O)Nc(c3)ccc(c34)[nH]nc4	60.5	2.76 ± 0.29	-	2.5 ± 0.7	-	-
96	c1n[nH]c(c12)ccc(c2)NC(=O)c3c(C)onc3-c4ccccc4	62.5	4.87 ± 0.01	-	-	-	-
97	c1ccccc1-c(ocn2)c2C(=O)Nc(c3)ccc(c34)[nH]nc4	52.1	6.51 ± 0.54	-	-	-	-
102	c1cc(Cl)c(Cl)cc1-c(cn(C)c2)c2C(=O)Nc(c3)ccc(c34)[nH]nc4	-	0.72 ± 0.24	13.22 ± 0.19	4.5 ± 0.1	-	-
